# Supplementary material for: Intra- and Post-Operative Bacteriological Surveys of Surgical Site in Horses: A Single-Centre Study
Source: Microorganisms. 2025 Apr 17;13(4):928. doi: 10.3390/microorganisms13040928 (PMC12029434; doi:10.3390/microorganisms13040928)
Supplement: Supplementary file 1 [file microorganisms-13-00928-s001.zip]

Archive with 1 entries (1 files):
- microorganisms-3490608-supplementary.pdf
